# Supplementary material for: Functional Characterization of the Venus Flytrap Domain of the Human TAS1R2 Sweet Taste Receptor
Source: Int J Mol Sci. 2022 Aug 16;23(16):9216. doi: 10.3390/ijms23169216 (PMC9409066; doi:10.3390/ijms23169216)
Supplement: Supplementary file 1 [file ijms-23-09216-s001.zip]

Archive with 1 entries (1 files):
- ijms-1813053-supplementary.pdf
